# Supplementary material for: Quality of life of Syrian refugees living in camps in the Kurdistan Region of Iraq
Source: PeerJ. 2014 Nov 11;2:e670. doi: 10.7717/peerj.670 (PMC4230548; doi:10.7717/peerj.670)
Supplement: Supplemental Information 1 [file peerj-02-670-s001.zip]

Archive with 1 entries (1 files):
- QUALITY OF LIFE OF SYRIAN REFUGEES _ DATAFILE PeerJ.sav
